# Supplementary material for: A CXCL10-Expressing Influenza Vector Induces Robust Adaptive Immunity Despite Strong Attenuation
Source: Pharmaceutics. 2026 Jun 14;18(6):739. doi: 10.3390/pharmaceutics18060739 (PMC13306579; doi:10.3390/pharmaceutics18060739)
Supplement: Supplementary file 1 [file pharmaceutics-18-00739-s001.zip]

Archive with 1 entries (1 files):
- pharmaceutics-4350565-supplementary.pdf
